# Supplementary material for: Is Cadmium Toxicity Tissue-Specific? Toxicogenomics Studies Reveal Common and Specific Pathways in Pulmonary, Hepatic, and Neuronal Cell Models
Source: Int J Mol Sci. 2022 Feb 4;23(3):1768. doi: 10.3390/ijms23031768 (PMC8836438; doi:10.3390/ijms23031768)
Supplement: Supplementary file 1 [file ijms-23-01768-s001.zip]

Archive with 9 entries (9 files):
- Figure S1.tif
- Table S1.pdf
- Table S1.xlsx
- Table S2.pdf
- Table S2.xlsx
- Table S3.pdf
- Table S3.xlsx
- Table S4.pdf
- Table S4.xlsx
