# Supplementary material for: Is Cadmium Toxicity Tissue-Specific? Toxicogenomics Studies Reveal Common and Specific Pathways in Pulmonary, Hepatic, and Neuronal Cell Models
Source: Int J Mol Sci. 2022 Feb 4;23(3):1768. doi: 10.3390/ijms23031768 (PMC8836438; doi:10.3390/ijms23031768)
Supplement: Supplementary file 1 [file ijms-23-01768-s001.zip › Table S2.xlsx]

## Sheet: A549 vs SHSY5Y
Table S2. Comparison of regulated genes (up and down) in common in pulmonary (A549), and neuronal (SH-SY5Y) cell models exposed to Cd for 24 hours.
	AveExpr.A549	AveExpr.SHSY5Y	logFC.10.A549	logFC.20.A549	logFC.10.SHSY5Y	logFC.20.SHSY5Y	adj.P.Val.10.A549	adj.P.Val.20.A549	adj.P.Val.10.SHSY5Y	adj.P.Val.20.SHSY5Y	Description
ACTA2	8.6245	7.96338	-0.640298	-0.832247	1.19265	1.53386	0.193278	0.0327109	0.0175054	0.00127934	actin alpha 2, smooth muscle
ACTL8	8.34331	6.30257	1.31644	1.56929	0.661433	1.09994	0.00636561	0.00095894	0.371754	0.0390741	actin like 8
ADGRG1	14.1145	8.98864	0.434868	0.514552	1.27846	2.48217	0.141989	0.0269745	0.163404	0.0048983	adhesion G protein-coupled receptor G1
AKAP8L	10.8004	10.7869	0.375127	0.594229	0.318597	0.523067	0.276829	0.0364745	0.167276	0.00816702	A-kinase anchoring protein 8 like
AMN1	8.11753	6.74308	0.217663	0.608998	0.304033	0.613949	0.510939	0.0429056	0.238488	0.00816702	antagonist of mitotic exit network 1 homolog
ARL14EPL	5.82465	5.80456	0.440862	1.26296	0.733994	1.86103	0.489406	0.0327109	0.316075	0.00743015	ADP ribosylation factor like GTPase 14 effector protein like
ARNTL2	9.43933	6.93523	0.350482	0.674996	0.501097	0.571367	0.346257	0.0402413	0.0581962	0.00671395	aryl hydrocarbon receptor nuclear translocator like 2
ATF3	8.59937	8.50103	0.493973	0.694045	0.786974	1.48182	0.193401	0.0252398	0.10957	0.00279908	activating transcription factor 3
ATP6V0A1	13.97	13.491	0.40627	0.644737	0.370625	0.51116	0.260968	0.0327109	0.0949416	0.00628738	ATPase H+ transporting V0 subunit a1
B3GALT4	8.18504	7.92608	-0.703165	-1.11757	-0.300341	-0.693434	0.132715	0.00616978	0.477495	0.0308387	beta-1,3-galactosyltransferase 4
BAG3	10.9889	8.22647	0.589476	0.709536	1.14098	2.51143	0.176577	0.0355799	0.270457	0.00816532	BAG cochaperone 3
BMPR1B-DT	7.11984	6.60847	-0.37172	-0.741877	-0.402166	-0.687147	0.320563	0.0282999	0.257357	0.0163948	BMPR1B divergent transcript
BSPRY	6.54611	6.56362	0.363272	0.811368	0.835015	1.19636	0.401853	0.0397786	0.0391443	0.00212547	B-box and SPRY domain containing
C1GALT1C1L	7.67085	8.80966	-0.740933	-0.79356	-0.381863	-0.791147	0.0994574	0.025114	0.257357	0.00888423	C1GALT1 specific chaperone 1 like
CCDC114	6.86796	6.28499	0.993336	0.982873	0.392539	0.564549	0.119488	0.0389095	0.29873	0.037334	coiled-coil domain containing 114
CCDC172	10.1805	8.63832	1.17196	1.59039	1.67129	2.05867	0.0012553	8.141e-05	0.0387655	0.0036294	coiled-coil domain containing 172
CD300H	8.83723	7.0801	3.28464	3.44524	1.66751	1.81726	2.78695e-06	1.7672e-06	0.0400732	0.00546503	CD300H molecule (gene/pseudogene)
CD68	10.6601	7.58488	0.499695	0.813812	1.28649	1.90389	0.279025	0.0350051	0.00105572	3.3828e-05	CD68 molecule
CDK5RAP1	10.5122	9.13463	-0.24066	-0.543711	-0.415832	-0.623992	0.340721	0.0219998	0.172248	0.011868	CDK5 regulatory subunit associated protein 1
CYP2F1	6.0331	5.84622	0.34569	0.873634	0.656098	0.840717	0.366369	0.0189027	0.163404	0.017333	cytochrome P450 family 2 subfamily F member 1
DDIT3	9.19152	9.38797	1.33221	1.91367	1.21572	2.45528	0.070217	0.00383437	0.162585	0.00424609	DNA damage inducible transcript 3
DDX46	10.0085	8.59022	-0.412667	-0.603252	-0.554188	-0.699626	0.193401	0.0221747	0.103197	0.00894825	DEAD-box helicase 46
DEDD2	12.3234	10.7917	0.352989	0.804178	0.470481	1.29686	0.269104	0.00778299	0.524182	0.0256088	death effector domain containing 2
DNAJB1	12.5639	11.963	0.561486	0.997339	1.56312	3.15585	0.142062	0.003901	0.167276	0.00439305	DnaJ heat shock protein family (Hsp40) member B1
DNAJB5	8.23636	10.008	0.352096	0.661709	0.254058	0.575358	0.311176	0.0325998	0.395932	0.0182301	DnaJ heat shock protein family (Hsp40) member B5
EDN2	11.1651	6.51213	0.674823	0.912355	1.39508	1.93804	0.10425	0.0103224	0.000904855	3.84321e-05	endothelin 2
FABP6	7.24995	7.03053	0.394372	0.568236	0.840569	1.0671	0.255063	0.0429056	0.090123	0.00743705	fatty acid binding protein 6
FAM189A1	7.09784	6.48904	0.514335	0.906136	0.460785	0.724709	0.273055	0.0250949	0.34881	0.0399674	family with sequence similarity 189 member A1
FAM189A2	6.22495	5.59012	0.918262	0.900539	0.566018	0.775899	0.0314083	0.0126278	0.13764	0.0106826	family with sequence similarity 189 member A2
FAM241B	12.1121	11.7745	0.394992	0.653266	0.464699	1.08319	0.279275	0.0337048	0.496588	0.0351686	family with sequence similarity 241 member B
FICD	9.43182	8.73941	0.359093	0.760536	0.761806	2.0414	0.197982	0.00394383	0.44424	0.0156739	FIC domain protein adenylyltransferase
FKBP4	11.8773	10.8975	0.515058	0.617831	0.519152	0.792933	0.169116	0.0323882	0.0955628	0.00479245	FKBP prolyl isomerase 4
FOSB	7.77225	7.3099	1.66202	2.66553	1.72529	3.41719	0.00239558	4.56788e-05	0.137939	0.0035287	FosB proto-oncogene, AP-1 transcription factor subunit
GADD45A	11.4389	10.8451	0.629285	0.829536	1.09979	1.77271	0.0735478	0.00662417	0.011637	0.00036423	growth arrest and DNA damage inducible alpha
GBAP1	10.0248	10.156	0.532472	0.904216	0.580828	1.08728	0.121461	0.003423	0.294656	0.016465	glucosylceramidase beta pseudogene 1
GBP5	6.03215	6.12497	0.568276	1.0082	0.407089	0.646604	0.257294	0.0219038	0.35569	0.0402473	guanylate binding protein 5
GCAT	8.15205	9.98519	0.692826	0.764814	0.443429	0.557113	0.0553503	0.0121896	0.153987	0.0168413	glycine C-acetyltransferase
GCNA	7.55521	8.15061	0.871353	1.01006	1.81041	3.64563	0.141989	0.0288837	0.205626	0.00623591	germ cell nuclear acidic peptidase
GEM	8.76746	9.37942	0.417902	1.10301	0.40662	1.22909	0.358867	0.0142427	0.549639	0.02263	GTP binding protein overexpressed in skeletal muscle
GOT1	12.88	11.0309	0.456389	0.665326	0.219603	0.614082	0.17182	0.0164883	0.40122	0.00989026	glutamic-oxaloacetic transaminase 1
GPR160	8.66769	6.84358	0.803239	1.03627	0.513894	0.517258	0.200731	0.0387607	0.114006	0.0207992	G protein-coupled receptor 160
H19	8.52441	9.09612	-1.10998	-1.38374	0.77467	0.802156	0.0815821	0.0114286	0.169465	0.0344728	H19 imprinted maternally expressed transcript
HMOX1	16.936	14.0676	1.39513	1.56228	5.27027	6.81035	0.00369027	0.000866985	0.0121366	0.000965105	heme oxygenase 1
HRG	6.40505	5.92607	0.373837	0.913552	0.457378	1.19601	0.346257	0.0172829	0.436774	0.0157292	histidine rich glycoprotein
HSD17B6	6.91319	7.96387	0.804972	1.09873	0.644589	0.912761	0.190406	0.0265964	0.0524278	0.00314237	hydroxysteroid 17-beta dehydrogenase 6
HSPA1B	14.2824	13.9286	1.43267	2.04958	2.14069	3.72836	0.0072321	0.0003531	0.115337	0.00395575	heat shock protein family A (Hsp70) member 1B
HSPA1L	7.11168	7.51968	0.616348	1.04176	0.632462	1.47048	0.10425	0.00288024	0.45288	0.0253391	heat shock protein family A (Hsp70) member 1 like
HSPH1	13.8537	13.0183	0.515464	0.695898	0.351885	1.17763	0.203949	0.0349342	0.652015	0.0348952	heat shock protein family H (Hsp110) member 1
JMJD1C-AS1	8.04513	8.93591	-0.31145	-0.667703	-0.320435	-0.58366	0.266832	0.0105431	0.362901	0.0282461	JMJD1C antisense RNA 1
KIF25-AS1	6.95035	6.53903	-0.227641	-0.526602	-0.219408	-0.546432	0.422122	0.0408526	0.508865	0.0313097	KIF25 antisense RNA 1
KLHDC8A	6.94421	6.33374	0.496314	0.784065	0.732721	1.39635	0.266832	0.0350051	0.0272286	0.000410575	kelch domain containing 8A
KLHL18	10.0934	10.0279	0.499803	0.75468	0.266592	0.780351	0.21848	0.0285828	0.548538	0.0246524	kelch like family member 18
LAMA5-AS1	10.7471	9.96561	0.378001	0.888642	0.277239	0.526126	0.422122	0.0389095	0.44776	0.0443175	LAMA5 antisense RNA 1
LINC00624	5.94153	6.62562	0.74056	1.21049	0.942733	2.28489	0.0158339	0.000331149	0.28384	0.00682952	long intergenic non-protein coding RNA 624
LINC01201	8.42193	6.58252	-0.867751	-1.0368	-0.245449	-0.604302	0.00855707	0.00130249	0.42374	0.0173488	long intergenic non-protein coding RNA 1201
LINC01511	7.42213	6.16816	1.28342	2.01637	0.640095	1.3824	0.00239558	5.35949e-05	0.386908	0.0197914	long intergenic non-protein coding RNA 1511
LINC01963	9.50639	9.58803	-0.734457	-0.953505	-0.492927	-0.631741	0.218456	0.0451969	0.11428	0.00989026	long intergenic non-protein coding RNA 1963
LINC02543	7.97671	5.87213	0.682324	0.832354	0.487253	0.598588	0.0815821	0.0121896	0.157245	0.0184919	long intergenic non-protein coding RNA 2543
LOC100506691	8.40627	7.42059	0.340723	0.58194	0.555058	0.863136	0.277844	0.0288837	0.037977	0.00125484	uncharacterized LOC100506691
LOC105370364	6.48639	5.51211	0.532906	1.28997	0.518068	0.980534	0.31452	0.0124979	0.344499	0.0225721	uncharacterized LOC105370364
LOC105372100	10.8825	9.16343	3.29395	3.727	2.15334	2.4428	1.41869e-05	3.90878e-06	0.00417169	0.000558633	uncharacterized LOC105372100
LOC107986898	7.1127	7.52059	0.626547	0.619895	0.639652	0.651574	0.142062	0.0477088	0.0378979	0.00601793	uncharacterized LOC107986898
LY96	6.40417	5.89721	0.876211	1.40444	0.737463	1.87059	0.225731	0.0247806	0.338485	0.00857921	lymphocyte antigen 96
MAP1LC3B	10.8124	10.5403	0.513068	1.07653	0.364603	0.857735	0.289161	0.016936	0.396245	0.0163948	microtubule associated protein 1 light chain 3 beta
MBOAT4	5.74957	5.78	0.313649	0.543485	0.679278	0.834567	0.280034	0.0308053	0.118867	0.0123433	membrane bound O-acyltransferase domain containing 4
MEIG1	7.40105	7.24896	-0.200184	-0.560648	-0.491798	-0.626116	0.452728	0.0278837	0.0986637	0.00838222	meiosis/spermiogenesis associated 1
MRM1	10.3734	8.23593	-0.551888	-0.75778	-0.342519	-0.734003	0.191511	0.0265964	0.427479	0.0269823	mitochondrial rRNA methyltransferase 1
MSRA	11.0421	9.88812	-0.361188	-0.573301	-0.436818	-0.566271	0.289161	0.0434988	0.150408	0.0145994	methionine sulfoxide reductase A
MSX1	8.55649	5.91761	0.55747	0.798178	0.686241	1.49281	0.173962	0.017731	0.285003	0.00950812	msh homeobox 1
MT1HL1	16.8526	15.7539	3.64044	3.95617	6.42206	6.59796	8.46008e-07	5.08031e-07	1.33498e-08	5.2917e-09	metallothionein 1H like 1
MYOM2	8.54803	7.21537	0.347461	0.717157	0.336244	0.903776	0.378163	0.0429056	0.545987	0.0314262	myomesin 2
NEK3	7.93439	8.10209	-0.862104	-1.32696	-0.592626	-1.14065	0.0424415	0.00130249	0.352368	0.0225721	NIMA related kinase 3
NEURL3	8.29136	5.6234	0.9179	1.16732	0.539266	1.24686	0.194933	0.0373015	0.295171	0.00842251	neuralized E3 ubiquitin protein ligase 3
OR8B8	9.38764	8.36667	0.343522	0.651728	0.675763	1.08292	0.349167	0.0432321	0.214182	0.0135995	olfactory receptor family 8 subfamily B member 8
PDE7B	7.88554	8.00562	-0.36217	-0.676166	-0.576367	-0.838781	0.329943	0.0387607	0.235795	0.0220545	phosphodiesterase 7B
PEG13	6.38706	7.17891	0.542358	0.717215	-0.284256	-0.635718	0.193278	0.0308697	0.507081	0.0420341	paternally expressed 13
PGBD2	8.82297	8.75898	0.48733	0.513023	0.349438	0.563817	0.121461	0.0327079	0.163404	0.00840142	piggyBac transposable element derived 2
PLA2G4C	8.89293	7.14849	1.72343	2.11261	1.02122	1.62889	0.0011846	0.000157518	0.0916464	0.00385192	phospholipase A2 group IVC
PLAC1	7.32106	5.85324	0.79429	1.19364	0.430653	0.814948	0.023821	0.000825829	0.290697	0.0156739	placenta enriched 1
PLEK2	10.283	6.23331	0.341002	0.652962	0.853488	1.38761	0.304484	0.0288837	0.037977	0.00102735	pleckstrin 2
PLTP	7.77242	11.2778	0.567165	1.27758	0.5899	0.782133	0.311721	0.017002	0.056358	0.00413165	phospholipid transfer protein
PRRG2	6.92276	6.63223	0.282735	0.638194	0.706953	1.4769	0.419094	0.0429056	0.391518	0.0230309	proline rich and Gla domain 2
RASIP1	8.31169	8.73666	0.388496	0.723487	0.400867	0.810866	0.358624	0.0484882	0.166759	0.00434937	Ras interacting protein 1
RCOR2	9.03866	12.4427	-0.551557	-0.766434	-0.295463	-0.730798	0.24472	0.0437334	0.233076	0.0041987	REST corepressor 2
RFPL2	6.46782	5.83778	0.750557	1.5002	0.390197	1.10701	0.173962	0.00312557	0.586731	0.0355294	ret finger protein like 2
RIPK4	8.68328	5.99103	0.394892	0.522555	0.34721	0.593555	0.194933	0.0327109	0.229413	0.0127569	receptor interacting serine/threonine kinase 4
RTL5	9.4717	12.0735	-0.409164	-0.778312	-0.396679	-0.824346	0.186277	0.00538389	0.313275	0.0135995	retrotransposon Gag like 5
RTL8B	8.1813	9.73043	-0.266543	-0.538757	-0.242586	-0.540439	0.375714	0.0436801	0.274637	0.00816532	retrotransposon Gag like 8B
SESN2	8.12369	7.77349	0.372351	0.628174	0.671369	1.48497	0.260858	0.02697	0.312935	0.0112741	sestrin 2
SLC30A1	11.8598	10.121	1.57019	1.83258	2.12894	2.26392	7.07518e-05	1.66039e-05	3.90003e-05	1.19691e-05	solute carrier family 30 member 1
SLC30A2	8.28121	8.12345	2.83211	3.0745	3.1799	3.67754	3.21476e-05	1.4831e-05	0.00927046	0.00101022	solute carrier family 30 member 2
SMAD7	9.97619	9.76213	0.439066	0.727232	0.21913	0.603817	0.23399	0.023263	0.332408	0.00651257	SMAD family member 7
SOX8	8.07797	6.54665	0.399659	1.01575	0.571463	1.54542	0.355862	0.0166248	0.388379	0.00989026	SRY-box transcription factor 8
SSUH2	7.74271	9.45476	0.552772	0.838169	0.90773	1.36549	0.277844	0.0429056	0.0143775	0.000603443	ssu-2 homolog
SUSD5	6.43947	5.98393	1.07582	1.25602	0.456292	0.687439	0.173962	0.0374162	0.263821	0.0253391	sushi domain containing 5
TEX19	8.41193	9.90876	1.35674	2.03956	2.45944	3.70072	0.00847506	0.00031577	0.112731	0.00601793	testis expressed 19
TMEM41B	11.0372	9.79041	0.466982	0.711954	0.322868	0.868477	0.211362	0.0250773	0.458642	0.0167329	transmembrane protein 41B
TMEM79	10.0488	9.51774	0.566431	0.898003	0.278619	0.884074	0.0793015	0.00280312	0.640696	0.0368139	transmembrane protein 79
TNFRSF8	7.17036	6.74922	0.680781	1.05958	0.713738	1.42148	0.173962	0.0126278	0.355934	0.020618	TNF receptor superfamily member 8
TTC9B	7.10987	11.9906	0.954766	1.6986	1.35645	2.10656	0.0489289	0.000594385	0.101554	0.00479771	tetratricopeptide repeat domain 9B
UBXN8	10.2325	9.61775	0.549141	0.791867	0.265501	0.603441	0.121461	0.0086919	0.477638	0.0322335	UBX domain protein 8
UQCC3	14.924	12.7659	-0.282083	-0.62588	-0.551499	-0.933856	0.367174	0.0312841	0.153754	0.00667727	ubiquinol-cytochrome c reductase complex assembly factor 3
ZFAND2A	11.6637	11.2703	0.694674	1.20636	2.16884	4.06832	0.103719	0.00233856	0.132214	0.00383099	zinc finger AN1-type containing 2A
ZNF143	9.76289	8.70486	0.440073	0.611705	0.295671	0.689074	0.251619	0.0459023	0.365176	0.0136595	zinc finger protein 143
ZNF165	9.82852	8.88812	1.6697	2.62201	1.12778	2.08858	0.00012578	3.14539e-06	0.281216	0.015711	zinc finger protein 165
ZNF350	9.00342	8.16847	-0.236717	-0.612706	-0.513945	-0.718589	0.373212	0.0187342	0.0821045	0.0052742	zinc finger protein 350
