# Supplementary material for: Is Cadmium Toxicity Tissue-Specific? Toxicogenomics Studies Reveal Common and Specific Pathways in Pulmonary, Hepatic, and Neuronal Cell Models
Source: Int J Mol Sci. 2022 Feb 4;23(3):1768. doi: 10.3390/ijms23031768 (PMC8836438; doi:10.3390/ijms23031768)
Supplement: Supplementary file 1 [file ijms-23-01768-s001.zip › Table S3.xlsx]

## Sheet: HEPG2 vs A549
Table S3. Comparison of regulated genes (up and down) in common in pulmonary (A549), and hepatic (HepG2) cell models exposed to Cd for 24 hours.
Gene	AveExpr.HEPG2	AveExpr.A549	logFC.2.HEPG2	logFC.10.HEPG2	logFC.10.A549	logFC.20.A549	adj.P.Val.2.HEPG2	adj.P.Val.10.HEPG2	adj.P.Val.10.A549	adj.P.Val.20.A549	Description
SERPINE1	9.06023	9.01749	0.614421	2.76696	0.890351	1.25844	0.988419	0.00212986	0.170019	0.017731	serpin family E member 1
METRNL	10.9475	8.45372	0.742325	2.45559	0.656358	0.732164	0.630842	0.000465139	0.0331285	0.00721744	meteorin like, glial cell differentiation regulator
RND3	7.43647	11.0799	0.21986	2.32476	0.403623	0.684997	0.999713	0.0132634	0.279275	0.0324719	Rho family GTPase 3
TGM2	10.5224	10.8022	0.727037	2.19236	0.706763	1.00394	0.748378	0.00133462	0.135092	0.0121896	transglutaminase 2
PSG6	6.12362	5.91391	0.355585	1.99614	0.461091	0.790081	0.999713	0.00288259	0.311176	0.0432438	pregnancy specific beta-1-glycoprotein 6
KRT15	9.91003	11.2624	0.394682	1.82384	0.534792	0.908802	0.747644	0.000273606	0.213881	0.0170922	keratin 15
MPZL3	11.3997	6.47468	0.445303	1.75444	0.318372	0.562111	0.999713	0.0205822	0.279275	0.027675	myelin protein zero like 3
IL23A	8.09839	7.76704	0.27257	1.68553	0.696185	1.05796	0.999713	0.00167105	0.0765707	0.00313627	interleukin 23 subunit alpha
MCL1	11.0362	10.406	0.489231	1.3611	0.546404	0.894101	0.662339	0.00113425	0.216831	0.0205932	MCL1 apoptosis regulator, BCL2 family member
VGF	7.1351	11.2158	0.223318	1.30449	0.360035	0.859569	0.999713	0.00411487	0.298728	0.0108628	VGF nerve growth factor inducible
ZNF556	9.94069	5.78986	0.384729	1.1881	0.513292	0.952954	0.930321	0.0047146	0.28478	0.025114	zinc finger protein 556
TM4SF19	5.65295	8.7265	0.477497	1.10793	0.729742	1.15693	0.786247	0.00501327	0.0844854	0.00304855	transmembrane 4 L six family member 19
FAM135A	8.00317	7.51324	0.395388	0.979692	0.372832	0.541738	0.789803	0.00403897	0.261412	0.0433121	family with sequence similarity 135 member A
ITPRIPL2	10.5839	11.5073	0.27448	0.944254	-0.422614	-0.531874	0.929677	0.00288259	0.142564	0.0221747	ITPRIP like 2
PSPN	7.66778	9.228	0.432778	0.941656	0.555681	0.592318	0.743127	0.00460293	0.142564	0.0397151	persephin
IL32	12.37	7.70947	0.298523	0.921286	0.24871	0.760367	0.999713	0.0188169	0.557967	0.0439859	interleukin 32
VNN1	6.01002	5.77956	0.227203	0.896415	0.450319	0.700546	0.986951	0.0037962	0.289161	0.0464429	vanin 1
SCGB3A2	9.42456	9.07597	0.242892	0.861801	-0.383453	-0.569392	0.888547	0.00185752	0.197982	0.0231281	secretoglobin family 3A member 2
STX3	9.65215	8.14672	0.243769	0.831379	0.551283	0.759099	0.934085	0.00308607	0.125477	0.0121896	syntaxin 3
MLF1	6.22768	9.05729	0.385243	0.756715	0.422634	0.636048	0.748378	0.00880052	0.281505	0.0480365	myeloid leukemia factor 1
LCP1	8.26541	5.98467	0.244036	0.701502	0.657795	0.999563	0.984675	0.0140182	0.193278	0.0189215	lymphocyte cytosolic protein 1
TNFRSF10D	6.8717	11.7106	0.347573	0.598783	0.58787	0.853194	0.723236	0.0115223	0.150805	0.0133791	TNF receptor superfamily member 10d
ZNF219	13.9965	11.3881	-0.262779	-0.595774	-0.501842	-0.734363	0.874315	0.0116471	0.131803	0.00950642	zinc finger protein 219
ZNF57	9.71718	8.09455	-0.289986	-0.612792	0.443474	0.68278	0.87032	0.014741	0.220564	0.027152	zinc finger protein 57
SEPHS2	13.3471	12.5964	-0.234451	-0.690303	0.635142	0.600291	0.999713	0.0383442	0.0350957	0.0172829	selenophosphate synthetase 2
CD14	7.20104	10.4619	-0.328705	-0.721686	-0.65619	-0.66026	0.743127	0.00470367	0.140148	0.0436801	CD14 molecule
HSD17B7	9.89632	7.41532	-0.403438	-1.06092	0.448973	0.54435	0.875209	0.00624361	0.197982	0.0437513	hydroxysteroid 17-beta dehydrogenase 7
AFMID	10.3552	8.02169	-0.30252	-1.13775	0.306404	0.610243	0.930321	0.00194641	0.325975	0.0298516	arylformamidase
PAQR8	9.45429	6.93897	-0.285907	-1.15326	-0.448255	-0.576266	0.999713	0.0139417	0.20146	0.0397786	progestin and adipoQ receptor family member 8
A1BG	8.2373	8.4507	-0.335093	-1.1991	0.556346	0.724795	0.960964	0.00421207	0.0815821	0.00878566	alpha-1-B glycoprotein
CCDC142	9.53681	9.41244	-0.498642	-1.24103	0.344061	0.530121	0.91202	0.0110313	0.225425	0.0284304	coiled-coil domain containing 142
C4BPB	13.4393	6.94938	-0.435573	-1.38896	0.770322	0.960097	0.902806	0.00345601	0.193278	0.0378389	complement component 4 binding protein beta
PCSK9	12.5713	11.0039	-0.622872	-2.39231	-0.459496	-0.779832	0.98541	0.00403897	0.218456	0.0186789	proprotein convertase subtilisin/kexin type 9
