# Supplementary material for: Is Cadmium Toxicity Tissue-Specific? Toxicogenomics Studies Reveal Common and Specific Pathways in Pulmonary, Hepatic, and Neuronal Cell Models
Source: Int J Mol Sci. 2022 Feb 4;23(3):1768. doi: 10.3390/ijms23031768 (PMC8836438; doi:10.3390/ijms23031768)
Supplement: Supplementary file 1 [file ijms-23-01768-s001.zip › Table S4.xlsx]

## Sheet: HEPG2 vs SHSY5Y
Table S4. Comparison of regulated genes (up and down) in common in hepatic (HepG2) and neuronal (SH-SY5Y) cell models exposed to Cd for 24 hours.
Gene	AveExpr.HEPG2	AveExpr.SHSY5Y	logFC.2.HEPG2	logFC.10.HEPG2	logFC.10.SHSY5Y	logFC.20.SHSY5Y	adj.P.Val.2.HEPG2	adj.P.Val.10.HEPG2	adj.P.Val.10.SHSY5Y	adj.P.Val.20.SHSY5Y	Description
RRAD	9.77751	8.67483	1.37791	4.76531	3.27277	5.41806	0.258625	9.59261e-05	0.0189589	0.000540067	RRAD, Ras related glycolysis inhibitor and calcium channel regulator
CRYAB	9.92828	8.84728	2.34397	3.74912	3.19425	4.89859	0.582246	0.00651583	0.0296975	0.00102735	crystallin alpha B
GDF15	16.3253	13.2363	0.683644	1.6364	3.88191	4.38814	0.333218	0.000359573	1.28039e-05	2.70329e-06	growth differentiation factor 15
PHLDA2	11.9208	8.99204	0.849001	2.26749	2.76428	3.62729	0.624695	0.000852554	0.00205452	0.000148166	pleckstrin homology like domain family A member 2
EGR1	10.8298	10.8853	1.7098	3.03023	2.22052	3.42862	0.417023	0.00165712	0.00495221	0.000142987	early growth response 1
EGR4	7.70839	7.05733	1.15506	3.17302	1.5644	3.07904	0.412207	0.00029952	0.103197	0.00216855	early growth response 4
S100A2	10.7402	8.81542	0.633275	2.48771	1.42985	2.54652	0.999713	0.0141811	0.172838	0.00677338	S100 calcium binding protein A2
TNFRSF12A	13.6117	11.6047	0.551963	1.83536	1.66651	2.45021	0.743127	0.000801621	0.00114454	3.81302e-05	TNF receptor superfamily member 12A
VCX2	6.67851	7.47449	0.610561	1.45928	1.12017	2.43726	0.412207	0.000498469	0.270334	0.00836725	variable charge X-linked 2
S100A16	12.8391	9.51127	0.379953	1.44955	1.93137	2.31774	0.978161	0.00376695	0.000212034	2.58424e-05	S100 calcium binding protein A16
CCR7	6.80946	6.5674	0.3568	2.50144	1.0946	2.17684	0.999713	0.00215558	0.31307	0.0156739	C-C motif chemokine receptor 7
CTAG1A	6.46317	6.65215	0.352266	1.21815	1.28389	2.17671	0.743127	0.000674285	0.152277	0.0064615	cancer/testis antigen 1A
CDKN1A	10.9364	8.24167	0.40583	1.25298	1.74175	2.1285	0.630842	0.000565735	0.000151131	1.59393e-05	cyclin dependent kinase inhibitor 1A
DUSP13	11.3341	6.38344	0.504382	1.30184	1.42067	2.12705	0.516366	0.000598223	0.0710408	0.0036338	dual specificity phosphatase 13
FOS	7.02296	7.42624	1.02774	3.35547	1.08349	2.12339	0.743127	0.000770321	0.13807	0.0036294	Fos proto-oncogene, AP-1 transcription factor subunit
SERTAD1	12.4848	11.4809	0.274164	1.34745	1.06459	1.92558	0.945724	0.000772129	0.092324	0.00251419	SERTA domain containing 1
FTCD	12.0676	6.812	-0.331253	-0.921309	0.96678	1.85543	0.98301	0.0158605	0.174722	0.00550642	formimidoyltransferase cyclodeaminase
ASB2	10.6155	6.29682	1.08614	3.21677	0.726174	1.76446	0.806641	0.00190336	0.399115	0.0153229	ankyrin repeat and SOCS box containing 2
HSPB2	5.94624	6.0002	0.39514	0.965655	0.865155	1.70854	0.82819	0.00585861	0.281216	0.0128948	heat shock protein family B (small) member 2
CNN1	9.50258	7.71064	0.639298	1.70049	0.965951	1.62201	0.630842	0.00103167	0.0180221	0.00044049	calponin 1
C1S	10.538	5.93706	-0.524792	-1.15831	0.769667	1.55764	0.893062	0.0155935	0.153754	0.00385192	complement C1s
SQSTM1	9.39723	11.7734	0.218298	0.585328	0.809959	1.54284	0.91202	0.00797432	0.139907	0.00395575	sequestosome 1
SNAI1	8.84529	11.3884	0.650142	3.36905	0.821877	1.52227	0.636484	9.60349e-05	0.238587	0.0109698	snail family transcriptional repressor 1
NUPR1	13.8299	6.80566	-0.683666	-1.08353	0.614688	1.51511	0.806641	0.0296617	0.486807	0.0274375	nuclear protein 1, transcriptional regulator
CLDN4	9.32878	7.47096	0.258768	1.07366	0.974656	1.44095	0.986951	0.00295104	0.0388488	0.00174909	claudin 4
S100A10	13.8495	10.8514	0.238299	0.91211	1.21494	1.4156	0.973019	0.0034463	0.0955628	0.010811	S100 calcium binding protein A10
ARC	6.65991	8.97615	0.949087	3.87521	0.571322	1.40031	0.46103	9.60349e-05	0.152335	0.00179175	activity regulated cytoskeleton associated protein
SPINT2	8.1275	6.79061	0.374141	1.8294	0.767845	1.3887	0.999713	0.00893247	0.022729	0.000410575	serine peptidase inhibitor, Kunitz type 2
RASD1	10.5819	7.78661	0.795375	2.25582	0.796562	1.37915	0.220481	0.000144547	0.13807	0.0052742	ras related dexamethasone induced 1
IER3	12.9599	6.6027	1.01283	1.66781	0.960458	1.34891	0.585144	0.00617095	0.0961111	0.00617159	immediate early response 3
AGT	15.7376	6.91085	-0.402788	-1.24844	1.2011	1.33991	0.643273	0.000655933	0.00121972	0.000213822	angiotensinogen
FHL2	13.9805	8.49139	0.560058	2.36532	0.576826	1.32931	0.901611	0.000991464	0.281122	0.00763871	four and a half LIM domains 2
ICAM2	11.5888	10.3322	0.400824	1.42411	1.15616	1.31071	0.999713	0.0211821	0.00205452	0.00036423	intercellular adhesion molecule 2
HBEGF	7.07424	7.43378	0.26186	1.35098	0.873785	1.2949	0.86392	0.000339562	0.0784313	0.00410067	heparin binding EGF like growth factor
SDCBP2	7.05051	6.8328	0.365196	1.20601	0.657358	1.28002	0.986951	0.0081627	0.239562	0.00928233	syndecan binding protein 2
BIK	8.35408	6.2384	0.219009	1.60336	0.713326	1.26805	0.999713	0.0161349	0.0493587	0.00105305	BCL2 interacting killer
FLNC	5.51224	8.33713	0.220766	1.14041	0.699543	1.2598	0.999713	0.00199528	0.056683	0.00123707	filamin C
KRT19	17.3459	8.65845	0.332381	1.31413	0.784782	1.25916	0.999713	0.0104965	0.277023	0.0232913	keratin 19
TXNRD1	10.7844	8.73003	0.212617	0.831223	0.81945	1.24079	0.999713	0.0359167	0.170801	0.011267	thioredoxin reductase 1
PROCR	10.786	7.37656	0.342208	1.93132	0.947352	1.22788	0.999713	0.00300426	0.0149276	0.0011348	protein C receptor
ZFP36	9.11232	9.27402	0.709453	1.90337	0.660676	1.20923	0.806641	0.00301287	0.0888203	0.00220445	ZFP36 ring finger protein
SAT1	14.8875	7.38394	0.70669	1.45341	0.647259	1.20907	0.91202	0.0244353	0.0631059	0.00123707	spermidine/spermine N1-acetyltransferase 1
IL15	6.57079	8.06088	0.252196	0.568835	1.00614	1.20575	0.959115	0.0289504	0.00980225	0.000965105	interleukin 15
TAGLN	12.6118	7.01812	0.450639	1.3694	0.602135	1.1809	0.693335	0.000825491	0.0311967	0.000410575	transgelin
GABARAPL1	8.80486	8.41558	0.235466	1.33753	0.711357	1.16358	0.94953	0.000498469	0.139282	0.00628738	GABA type A receptor associated protein like 1
ACTA1	13.4777	6.29834	1.15163	2.13831	0.400076	1.13613	0.875209	0.0275828	0.345952	0.00652876	actin alpha 1, skeletal muscle
MVP	13.927	10.7746	0.325863	1.13622	0.958734	1.12879	0.86392	0.00146913	0.00705371	0.000769724	major vault protein
RELB	12.2245	10.0065	0.417544	1.61559	0.914698	1.11877	0.743127	0.000482981	0.0387655	0.0036338	RELB proto-oncogene, NF-kB subunit
FOSL1	7.78874	6.47572	0.548288	1.24444	0.320341	1.11367	0.825709	0.00770497	0.696986	0.0448212	FOS like 1, AP-1 transcription factor subunit
S100A11	10.2989	11.1849	0.451156	1.67994	0.724449	1.11029	0.999713	0.0280558	0.0633365	0.00291644	S100 calcium binding protein A11
PLK3	12.0958	10.2133	0.423427	1.31433	0.788695	1.09944	0.959115	0.00758166	0.0135679	0.000822761	polo like kinase 3
SPOCD1	6.75526	5.80766	0.405563	1.79449	0.823099	1.09646	0.697672	0.000235249	0.00678713	0.000410575	SPOC domain containing 1
TIMP1	10.0197	10.3129	0.604007	1.53002	0.895474	1.07972	0.618936	0.000992511	0.0135679	0.00141522	TIMP metallopeptidase inhibitor 1
MAFF	8.40939	7.26683	0.578204	1.96194	0.428204	1.02736	0.748378	0.000817891	0.199695	0.00353386	MAF bZIP transcription factor F
UPP1	8.26208	9.16606	0.494585	0.993175	0.675716	1.02413	0.786247	0.00981541	0.0493587	0.00216855	uridine phosphorylase 1
ACTG2	7.9124	6.62571	0.255377	1.33683	0.607547	1.01449	0.999713	0.020658	0.239677	0.0153886	actin gamma 2, smooth muscle
TUBA4A	12.0917	8.42565	0.222804	1.15516	0.534751	1.01276	0.999713	0.019689	0.340303	0.0220138	tubulin alpha 4a
SRXN1	13.2512	11.7444	0.350601	0.851619	0.489082	0.990784	0.924802	0.0127885	0.32116	0.015711	sulfiredoxin 1
SERPINE2	11.2244	6.51784	0.844399	2.37033	0.322425	0.980629	0.959115	0.0110056	0.40177	0.00767612	serpin family E member 2
NPPB	9.36122	6.00887	0.988958	3.13107	0.496172	0.979658	0.806641	0.00141847	0.193498	0.00601793	natriuretic peptide B
CILP	5.61802	6.53931	0.263071	1.56537	0.739786	0.979208	0.999713	0.00212986	0.0242744	0.00165812	cartilage intermediate layer protein
IL6R	8.86387	5.96443	0.223643	0.979902	0.415197	0.962056	0.999713	0.00417584	0.207165	0.00410067	interleukin 6 receptor
MAFK	8.0172	8.51224	0.232503	0.703672	0.555466	0.938272	0.946435	0.00674754	0.0917761	0.00324922	MAF bZIP transcription factor K
HTRA3	6.61397	5.8353	0.602806	2.43654	0.460923	0.92395	0.582244	0.000144547	0.40177	0.028175	HtrA serine peptidase 3
CCK	6.30812	5.69801	0.483612	2.10365	0.47329	0.922935	0.93332	0.00106016	0.184852	0.00573815	cholecystokinin
OSBPL10	9.35788	6.86124	0.208202	1.0645	0.689179	0.903586	0.999713	0.00463047	0.113218	0.00894825	oxysterol binding protein like 10
APOH	16.6634	5.57651	-0.227754	-1.28288	0.646974	0.900133	0.999713	0.00305542	0.0820081	0.0052742	apolipoprotein H
MICALL2	10.1098	10.6701	0.33184	0.854513	0.590222	0.89293	0.86392	0.00599455	0.0905736	0.00444026	MICAL like 2
S100A3	9.06007	5.87959	0.298444	2.12556	0.673257	0.89251	0.999713	0.0243061	0.0468671	0.00342679	S100 calcium binding protein A3
EPHA2	10.1424	7.13958	0.731375	1.8044	0.478304	0.887879	0.650708	0.00172011	0.217269	0.00867218	EPH receptor A2
RAB31	7.94719	10.6794	0.324058	1.3121	0.696551	0.878359	0.94446	0.00150786	0.084029	0.00713809	RAB31, member RAS oncogene family
EGR2	5.91271	5.99604	0.356294	1.21825	0.447698	0.867517	0.974007	0.00576384	0.171256	0.0052742	early growth response 2
MGLL	6.77281	8.59839	0.301737	1.47586	0.311238	0.867059	0.999713	0.00490887	0.40934	0.010811	monoglyceride lipase
TRPV2	12.6136	7.20681	0.300552	1.63916	0.634704	0.859646	0.999713	0.00143437	0.0387655	0.00251419	transient receptor potential cation channel subfamily V member 2
CNN2	11.6736	8.80401	0.332059	0.56125	0.545884	0.842805	0.881489	0.040577	0.103401	0.0050463	calponin 2
ABCB6	12.943	12.4766	-0.210067	-0.933191	0.695175	0.840608	0.999713	0.0183618	0.00980225	0.000965105	ATP binding cassette subfamily B member 6 (Langereis blood group)
GFPT2	6.91096	7.68219	0.439025	2.36355	0.407426	0.839658	0.999713	0.00624361	0.159082	0.00385192	glutamine-fructose-6-phosphate transaminase 2
CSRP1	8.98185	7.59753	0.237819	0.667227	0.653196	0.83418	0.999713	0.0187465	0.0184789	0.00146799	cysteine and glycine rich protein 1
SCARA3	7.44993	9.4897	-0.334023	-0.903507	0.627878	0.827244	0.999713	0.0429554	0.0135679	0.000966802	scavenger receptor class A member 3
SFN	10.4572	6.86578	0.398782	0.757845	0.332543	0.81043	0.906725	0.0322514	0.553397	0.0435948	stratifin
FADS3	9.91687	8.15131	0.436055	1.3057	0.699454	0.809248	0.806641	0.0018701	0.0781847	0.00846482	fatty acid desaturase 3
RAB7B	7.2867	5.73513	0.332659	2.0357	0.728836	0.785816	0.923571	0.000289896	0.0847745	0.0121391	RAB7B, member RAS oncogene family
LHX6	7.45898	6.79001	0.360129	1.60977	0.533256	0.778902	0.86392	0.000573845	0.076197	0.00416296	LIM homeobox 6
SH2B3	7.53846	8.19961	0.295112	0.732434	0.407658	0.724448	0.818173	0.00489291	0.150408	0.00546503	SH2B adaptor protein 3
ASS1	10.6916	6.89738	-0.473248	-1.46064	0.60367	0.716458	0.945262	0.00534665	0.065533	0.00671395	argininosuccinate synthase 1
DUSP1	9.69999	9.12942	0.219594	1.49255	0.293541	0.708108	0.999713	0.00167105	0.477764	0.0270189	dual specificity phosphatase 1
NGFR	6.90996	6.90826	0.286273	2.24563	0.417889	0.70688	0.999713	0.00933506	0.131205	0.0052307	nerve growth factor receptor
TUBB6	14.9757	14.0682	0.380024	1.02003	0.716474	0.705194	0.925599	0.00844006	0.0115899	0.00276249	tubulin beta 6 class V
NUAK2	9.27909	6.64878	0.262843	1.08053	0.304212	0.696138	0.958689	0.00199528	0.257202	0.00660702	NUAK family kinase 2
RAB3A	7.40283	10.8307	0.406674	1.62491	0.453854	0.686382	0.823233	0.000648203	0.119571	0.00652876	RAB3A, member RAS oncogene family
SLC6A12	6.90611	6.97663	-0.561934	-1.88976	0.403911	0.682743	0.743127	0.000752979	0.15334	0.00665803	solute carrier family 6 member 12
NPAS1	8.00943	6.70689	0.816653	1.62402	0.460733	0.680871	0.573298	0.00207902	0.0902992	0.00485382	neuronal PAS domain protein 1
KRT80	7.27955	7.55556	0.284034	1.59453	0.272092	0.675659	0.999713	0.00489826	0.237666	0.00431466	keratin 80
LMTK2	6.53968	8.97689	0.291191	0.695144	0.343779	0.675439	0.959115	0.0236164	0.277937	0.0127569	lemur tyrosine kinase 2
TGFB1	9.30856	7.84198	0.478335	0.881697	0.581228	0.670189	0.624391	0.00434725	0.0524278	0.00601793	transforming growth factor beta 1
PNPLA3	10.8757	6.37915	-0.642804	-1.47037	0.60177	0.660906	0.743127	0.00403897	0.0247416	0.0036294	patatin like phospholipase domain containing 3
PREX1	6.68562	9.10818	0.473373	1.4933	0.554024	0.639702	0.743127	0.000971743	0.0429875	0.00492635	phosphatidylinositol-3,4,5-trisphosphate dependent Rac exchange factor 1
MAP3K14	9.22611	8.58528	0.232696	1.05201	0.326487	0.629943	0.999713	0.00682331	0.398034	0.0303042	mitogen-activated protein kinase kinase kinase 14
PLXND1	9.74565	9.01345	0.379449	1.3812	0.556759	0.613641	0.991563	0.00547814	0.0408161	0.00546391	plexin D1
ARRDC2	8.99493	8.72817	0.368271	0.830391	0.460053	0.611189	0.809741	0.00690052	0.091855	0.00671395	arrestin domain containing 2
KLF5	6.96979	5.81071	0.569347	1.59846	0.35544	0.596598	0.46103	0.000339562	0.365977	0.0367493	Kruppel like factor 5
PFKP	11.0955	12.2406	0.762256	2.0897	0.369716	0.592462	0.810656	0.00295104	0.125525	0.00580596	phosphofructokinase, platelet
SOCS1	7.73418	6.45237	-0.239304	-0.632395	0.294608	0.591648	0.999713	0.0499209	0.391393	0.0257214	suppressor of cytokine signaling 1
IL4R	14.4449	5.79143	0.389576	1.27139	0.397925	0.588702	0.906108	0.00315166	0.195998	0.0151786	interleukin 4 receptor
NTNG2	6.38521	7.69921	0.232983	1.11876	0.397527	0.587344	0.999713	0.00213997	0.135984	0.00816702	netrin G2
RHOB	9.52162	9.25959	0.378963	0.807876	0.320843	0.573714	0.748378	0.00645887	0.200468	0.00842251	ras homolog family member B
FBLIM1	9.38594	8.37187	0.448563	1.72335	0.229843	0.562597	0.999713	0.00880052	0.274637	0.00618685	filamin binding LIM protein 1
NR1D1	9.01818	7.29393	0.444251	0.658648	0.388904	0.560341	0.743127	0.0252787	0.237446	0.0230567	nuclear receptor subfamily 1 group D member 1
GAL3ST1	10.6181	8.48574	-0.272139	-1.23971	0.62697	0.543661	0.999713	0.0360739	0.150408	0.047631	galactose-3-O-sulfotransferase 1
S100A6	14.0536	12.899	0.298455	1.84793	0.297173	0.54013	0.999713	0.0290833	0.186992	0.00713597	S100 calcium binding protein A6
SEC14L1	9.49165	10.4985	0.25125	0.941186	0.227263	0.538795	0.957138	0.00282804	0.467565	0.0262671	SEC14 like lipid binding 1
ADORA2B	10.7906	8.76424	0.204794	0.606901	0.630223	0.533749	0.999713	0.0290833	0.0630496	0.0181727	adenosine A2b receptor
CYP1A1	9.63042	5.97276	0.681872	2.97099	0.407177	0.533615	0.999713	0.011134	0.239677	0.0316898	cytochrome P450 family 1 subfamily A member 1
C1orf115	10.3896	6.4629	-0.531176	-1.22345	0.545628	0.526461	0.662339	0.00251659	0.0585252	0.0115857	chromosome 1 open reading frame 115
RGS2	8.18229	12.0329	0.59426	2.6721	0.404942	0.524456	0.743127	0.000279275	0.128401	0.0116048	regulator of G protein signaling 2
HSPB8	7.04649	5.83881	0.512343	2.01378	0.319558	0.522495	0.945724	0.00201157	0.241054	0.016465	heat shock protein family B (small) member 8
TGFB1I1	7.55782	11.9766	0.519229	1.94488	0.414914	0.519923	0.999713	0.00657	0.0675114	0.00601793	transforming growth factor beta 1 induced transcript 1
MLLT11	9.06413	15.4234	0.671764	2.39892	0.415721	0.517246	0.755078	0.000692324	0.20058	0.0264639	MLLT11 transcription factor 7 cofactor
PDZK1	10.9223	8.46368	-0.369334	-0.67775	0.238144	0.515293	0.928039	0.0397872	0.281216	0.0093638	PDZ domain containing 1
GPR137B	6.83498	8.36615	0.350689	1.29306	0.219588	0.509446	0.930321	0.00212986	0.346168	0.012402	G protein-coupled receptor 137B
LMNA	14.1922	13.3253	0.316936	0.658903	0.355318	0.5039	0.748378	0.00690052	0.115337	0.00726863	lamin A/C
CLCF1	7.68113	5.98835	0.447255	1.578	0.326854	0.503379	0.747644	0.000680546	0.209893	0.0151217	cardiotrophin like cytokine factor 1
E2F8	9.22446	7.53492	-0.250005	-1.70364	-0.336932	-0.51713	0.999713	0.00841078	0.315462	0.0346684	E2F transcription factor 8
BIRC5	15.4463	15.0163	-0.256937	-0.790825	-0.239852	-0.521664	0.888547	0.0034463	0.265452	0.00816702	baculoviral IAP repeat containing 5
CNNM3	10.7566	9.26714	-0.227055	-0.653115	-0.27072	-0.522145	0.999713	0.044164	0.333913	0.0195509	cyclin and CBS domain divalent metal cation transport mediator 3
DUSP6	11.1935	8.67619	0.877385	1.90786	-0.336746	-0.525634	0.46103	0.000786472	0.277937	0.0254182	dual specificity phosphatase 6
ACBD7	10.6706	7.12555	-0.423821	-1.00251	-0.294102	-0.555491	0.935136	0.0155876	0.176607	0.00597753	acyl-CoA binding domain containing 7
NUF2	11.8511	10.7283	-0.219161	-1.14542	-0.493431	-0.566191	0.957738	0.000692324	0.0401191	0.00479245	NUF2 component of NDC80 kinetochore complex
MCCC1	12.8065	10.3159	-0.283721	-0.718292	-0.261129	-0.577558	0.875335	0.00748987	0.344699	0.0141603	methylcrotonoyl-CoA carboxylase 1
RCOR3	7.62145	8.13347	-0.204478	-0.514879	-0.342604	-0.586396	0.999713	0.0378155	0.277023	0.0187774	REST corepressor 3
FGD6	7.77528	7.31796	0.253823	0.581444	-0.426068	-0.661399	0.945724	0.0225911	0.1494	0.00799108	FYVE, RhoGEF and PH domain containing 6
METTL7A	9.40617	12.4493	-0.413347	-2.14951	-0.360395	-0.663696	0.650708	0.000112118	0.189595	0.00696542	methyltransferase like 7A
FBXO4	8.66085	6.5539	-0.394155	-1.23703	-0.311923	-0.681477	0.945262	0.00489873	0.291534	0.00989026	F-box protein 4
VSNL1	11.6436	7.33917	-0.255315	-0.941447	-0.442459	-0.695771	0.986951	0.00497206	0.31307	0.0315601	visinin like 1
LOC644656	9.06183	7.47093	-0.321191	-0.925637	-0.540733	-0.703338	0.999713	0.0309203	0.109207	0.00866941	uncharacterized LOC644656
MFAP4	5.85431	14.8282	-0.282193	-0.586452	-0.355991	-0.732303	0.888547	0.0196509	0.133693	0.00284995	microfibril associated protein 4
PRSS36	11.4228	7.70444	-0.52425	-0.935823	-0.704144	-0.733276	0.409163	0.0014083	0.111917	0.0181727	serine protease 36
CDCA3	11.1541	10.4819	-0.21124	-1.18241	-0.538946	-0.735103	0.999713	0.000935476	0.106281	0.00720604	cell division cycle associated 3
FOXN4	5.71386	10.2871	-0.321541	-0.796519	-0.479864	-0.805244	0.875209	0.00799835	0.258474	0.0173573	forkhead box N4
CDKN2C	11.957	12.0086	-0.566777	-1.6147	-0.530378	-0.812723	0.968072	0.0123387	0.0522579	0.00224508	cyclin dependent kinase inhibitor 2C
GLCCI1	9.64015	10.5624	0.593471	2.15901	-0.772973	-0.864441	0.999713	0.0232429	0.0112262	0.00146799	glucocorticoid induced 1
PDGFRL	7.6602	7.45518	-0.314423	-1.05191	-0.383132	-0.876423	0.786247	0.00104556	0.379055	0.0157292	platelet derived growth factor receptor like
HLF	12.8416	6.6441	-0.234899	-1.22578	-0.548454	-1.05889	0.999713	0.00415299	0.459156	0.0452602	HLF transcription factor, PAR bZIP family member
